# Supplementary material for: Genome architecture reveals hidden strain-level diversity in the highly conserved fish pathogen Nocardia seriolae
Source: Access Microbiol. 2026 May 19;8(5):000908.v4. doi: 10.1099/acmi.0.000908.v4 (PMC13186243; doi:10.1099/acmi.0.000908.v4)
Supplement: Uncited Supplementary Material 2. [file acmi-8-00908-s002.xlsx]

## Sheet: SyRI_summary
Strain_ID	Reference_Genome	Syntenic_regions_count	Syntenic_regions_length_ref_bp	Syntenic_regions_length_qry_bp	Inversions_count	Inversions_length_ref_bp	Inversions_length_qry_bp	Translocations_count	Translocations_length_ref_bp	Translocations_length_qry_bp	Duplications_ref_count	Duplications_ref_length_bp	Duplications_qry_count	Duplications_qry_length_bp	Not_aligned_ref_count	Not_aligned_ref_length_bp	Not_aligned_qry_count	Not_aligned_qry_length_bp	SNPs_count	Insertions_count	Insertions_length_bp	Deletions_count	Deletions_length_bp	Copygains_count	Copygains_length_bp	Copylosses_count	Copylosses_length_bp	Highly_diverged_count	Highly_diverged_length_ref_bp	Highly_diverged_length_qry_bp	Tandem_repeats_count	Tandem_repeats_length_ref_bp	Tandem_repeats_length_qry_bp	Duplications_total_count	Not_aligned_total_count
024013	EM150506	4	374296	373665	1	7284142	6819142	5	608302	593700	8	320498	4	660030	4	6465	1	2435	3417	383	83988	139	68339	13	28133	22	96620	19	3140751	2712043	3	3262	2206	12	5
20230510	EM150506	47	2324246	2328849	5	5040643	4863899	10	643999	743348	31	398389	18	536387	13	24637	5	34139	3907	464	31832	143	36258	14	27829	21	339372	14	1966177	2202365	4	3320	2334	49	18
AHLQ2001	EM150506	40	1478547	1480395	6	3694175	3723643	11	3352270	3031146	31	516757	12	1707632	17	48424	3	3692	4460	428	64645	165	35532	19	525350	26	858855	14	1281110	1291084	4	3320	2334	43	20
KGN1266	EM150506	107	4752579	4761988	8	364933	374958	29	3524658	3172024	65	2134063	31	411492	31	104417	10	45570	5427	578	28068	244	18991	13	211990	13	465706	5	667477	578504	5	3457	2409	96	41
NS01	EM150506	5	374217	373585	1	7284142	7151217	5	587686	631940	6	170875	6	181661	2	2850	1	2409	3038	423	78590	131	33272	14	83949	23	231613	18	3086740	3096251	1	138	73	12	3
SDAT0011	EM150506	70	3648560	3666017	7	2153089	2147509	17	1960450	2206437	44	2609954	15	76490	9	9828	16	60953	3143	470	224532	140	33780	10	84348	17	261166	5	24589	271395	7	3993	2931	59	25
TL20	EM150506	58	3086957	3115482	4	1683360	1708035	13	2643836	3153813	44	4582330	14	43962	13	42634	16	30731	2445	348	35731	113	57880	13	555118	16	515091	6	344798	893324	5	3622	2560	58	29
UTF1	EM150506	5	374217	373582	1	7284142	7167070	5	717303	674265	3	11095	6	8695	2	2855	1	2409	3348	462	52990	170	41126	16	84498	22	290075	19	3068822	3095887	1	138	73	9	3

## Sheet: GIs shared
ClusterID	Genome	Chromosome	Start	End	n_genomes	Type
0	Nocardia_seriolae_EM150506	CP017839.1	2763266	2843345	1	Unique
0	Nocardia_seriolae_EM150506	CP017839.1	2788224	2826965	1	Unique
0	Nocardia_seriolae_EM150506	CP017839.1	2834145	2839152	1	Unique
1	Nocardia_seriolae_20230510	CP130742.1	6082976	6148393	5	Shared
1	Nocardia_seriolae_20230510	CP130742.1	6083089	6121910	5	Shared
1	Nocardia_seriolae_AHLQ2001	CP076862.1	5114039	5178082	5	Shared
1	Nocardia_seriolae_AHLQ2001	CP076862.1	5140523	5179344	5	Shared
1	Nocardia_seriolae_KGN1266	AP028458.1	6261065	6325773	5	Shared
1	Nocardia_seriolae_KGN1266	AP028458.1	6261178	6300007	5	Shared
1	Nocardia_seriolae_NSO1	CP147977.1	2007720	2071763	5	Shared
1	Nocardia_seriolae_NSO1	CP147977.1	2034204	2073025	5	Shared
1	Nocardia_seriolae_UTF1	AP017900.1	2007791	2071869	5	Shared
1	Nocardia_seriolae_UTF1	AP017900.1	2034310	2073131	5	Shared
2	Nocardia_seriolae_024013	AP028459.1	1895995	1900875	3	Shared
2	Nocardia_seriolae_024013	AP028459.1	1916337	1954011	3	Shared
2	Nocardia_seriolae_SDAT0011	CP134713.1	6265644	6319030	3	Shared
2	Nocardia_seriolae_SDAT0011	CP134713.1	6265757	6303443	3	Shared
2	Nocardia_seriolae_SDAT0011	CP134713.1	6319094	6323974	3	Shared
2	Nocardia_seriolae_TL20	CP073655.1	5077972	5139432	3	Shared
2	Nocardia_seriolae_TL20	CP073655.1	5082477	5087357	3	Shared
2	Nocardia_seriolae_TL20	CP073655.1	5103008	5140694	3	Shared
3	Nocardia_seriolae_20230510	CP130742.1	7866107	7895347	6	Shared
3	Nocardia_seriolae_AHLQ2001	CP076862.1	3330285	3386116	6	Shared
3	Nocardia_seriolae_KGN1266	AP028458.1	239488	281518	6	Shared
3	Nocardia_seriolae_NSO1	CP147977.1	225589	281420	6	Shared
3	Nocardia_seriolae_TL20	CP073655.1	2745526	2751833	6	Shared
3	Nocardia_seriolae_UTF1	AP017900.1	225587	281418	6	Shared
4	Nocardia_seriolae_EM150506	CP017839.1	860028	913153	3	Shared
4	Nocardia_seriolae_SDAT0011	CP134713.1	243949	297074	3	Shared
4	Nocardia_seriolae_TL20	CP073655.1	2717379	2770504	3	Shared
5	Nocardia_seriolae_20230510	CP130742.1	6936078	6974941	8	Shared
5	Nocardia_seriolae_AHLQ2001	CP076862.1	4277272	4316135	8	Shared
5	Nocardia_seriolae_EM150506	CP017839.1	7839971	7877436	8	Shared
5	Nocardia_seriolae_KGN1266	AP028458.1	7121728	7159546	8	Shared
5	Nocardia_seriolae_NSO1	CP147977.1	1171579	1210970	8	Shared
5	Nocardia_seriolae_SDAT0011	CP134713.1	7149329	7187143	8	Shared
5	Nocardia_seriolae_TL20	CP073655.1	1337975	1375790	8	Shared
5	Nocardia_seriolae_UTF1	AP017900.1	1173714	1212578	8	Shared
6	Nocardia_seriolae_024013	AP028459.1	2992220	3002381	9	Shared
6	Nocardia_seriolae_20230510	CP130742.1	3004721	3024942	9	Shared
6	Nocardia_seriolae_20230510	CP130742.1	3008665	3019771	9	Shared
6	Nocardia_seriolae_AHLQ2001	CP076862.1	104482	124703	9	Shared
6	Nocardia_seriolae_AHLQ2001	CP076862.1	111740	120763	9	Shared
6	Nocardia_seriolae_EM150506	CP017839.1	3945258	3984380	9	Shared
6	Nocardia_seriolae_EM150506	CP017839.1	3950191	3977123	9	Shared
6	Nocardia_seriolae_KGN1266	AP028458.1	5429733	5446002	9	Shared
6	Nocardia_seriolae_KGN1266	AP028458.1	5436991	5447152	9	Shared
6	Nocardia_seriolae_NSO1	CP147977.1	5127553	5147774	9	Shared
6	Nocardia_seriolae_NSO1	CP147977.1	5134811	5143834	9	Shared
6	Nocardia_seriolae_SDAT0011	CP134713.1	5194718	5203742	9	Shared
6	Nocardia_seriolae_SDAT0011	CP134713.1	5207441	5222623	9	Shared
6	Nocardia_seriolae_TL20	CP073655.1	6182464	6197647	9	Shared
6	Nocardia_seriolae_TL20	CP073655.1	6201349	6210369	9	Shared
6	Nocardia_seriolae_UTF1	AP017900.1	5122122	5142343	9	Shared
6	Nocardia_seriolae_UTF1	AP017900.1	5129380	5138404	9	Shared
7	Nocardia_seriolae_024013	AP028459.1	1703408	1710194	6	Shared
7	Nocardia_seriolae_20230510	CP130742.1	1647332	1654118	6	Shared
7	Nocardia_seriolae_EM150506	CP017839.1	2384537	2389965	6	Shared
7	Nocardia_seriolae_EM150506	CP017839.1	2390023	2394234	6	Shared
7	Nocardia_seriolae_KGN1266	AP028458.1	1829480	1836266	6	Shared
7	Nocardia_seriolae_SDAT0011	CP134713.1	1699500	1731179	6	Shared
7	Nocardia_seriolae_SDAT0011	CP134713.1	1707623	1712048	6	Shared
7	Nocardia_seriolae_SDAT0011	CP134713.1	1716274	1720505	6	Shared
7	Nocardia_seriolae_SDAT0011	CP134713.1	1721933	1735762	6	Shared
7	Nocardia_seriolae_TL20	CP073655.1	4174232	4212008	6	Shared
7	Nocardia_seriolae_TL20	CP073655.1	4174977	4182098	6	Shared
7	Nocardia_seriolae_TL20	CP073655.1	4182355	4186780	6	Shared
7	Nocardia_seriolae_TL20	CP073655.1	4190985	4195237	6	Shared
7	Nocardia_seriolae_TL20	CP073655.1	4196665	4210494	6	Shared
8	Nocardia_seriolae_SDAT0011	CP134713.1	5187460	5223727	2	Shared
8	Nocardia_seriolae_TL20	CP073655.1	6181359	6217626	2	Shared
9	Nocardia_seriolae_EM150506	CP017839.1	7925165	7954658	2	Shared
9	Nocardia_seriolae_TL20	CP073655.1	1423163	1451532	2	Shared
10	Nocardia_seriolae_20230510	CP130742.1	7021257	7049217	5	Shared
10	Nocardia_seriolae_AHLQ2001	CP076862.1	4201718	4229474	5	Shared
10	Nocardia_seriolae_KGN1266	AP028458.1	7206917	7234876	5	Shared
10	Nocardia_seriolae_NSO1	CP147977.1	1096548	1124309	5	Shared
10	Nocardia_seriolae_UTF1	AP017900.1	1098156	1125912	5	Shared
11	Nocardia_seriolae_EM150506	CP017839.1	2839368	2866361	1	Unique
12	Nocardia_seriolae_EM150506	CP017839.1	3220429	3247276	1	Unique
13	Nocardia_seriolae_SDAT0011	CP134713.1	7234516	7261341	1	Unique
14	Nocardia_seriolae_EM150506	CP017839.1	3761338	3787991	1	Unique
15	Nocardia_seriolae_AHLQ2001	CP076862.1	6012621	6021361	5	Shared
15	Nocardia_seriolae_NSO1	CP147977.1	2906313	2915053	5	Shared
15	Nocardia_seriolae_SDAT0011	CP134713.1	2975622	3002123	5	Shared
15	Nocardia_seriolae_TL20	CP073655.1	116180	127413	5	Shared
15	Nocardia_seriolae_UTF1	AP017900.1	2906008	2914748	5	Shared
16	Nocardia_seriolae_SDAT0011	CP134713.1	2443334	2467892	2	Shared
16	Nocardia_seriolae_TL20	CP073655.1	637615	660465	2	Shared
17	Nocardia_seriolae_024013	AP028459.1	1750494	1756942	7	Shared
17	Nocardia_seriolae_20230510	CP130742.1	6280655	6305106	7	Shared
17	Nocardia_seriolae_20230510	CP130742.1	6285392	6294790	7	Shared
17	Nocardia_seriolae_AHLQ2001	CP076862.1	4948232	4955421	7	Shared
17	Nocardia_seriolae_KGN1266	AP028458.1	6474304	6492296	7	Shared
17	Nocardia_seriolae_NSO1	CP147977.1	1841921	1849110	7	Shared
17	Nocardia_seriolae_TL20	CP073655.1	4873387	4880576	7	Shared
17	Nocardia_seriolae_UTF1	AP017900.1	1842030	1849219	7	Shared
17	Nocardia_seriolae_UTF1	AP017900.1	1866474	1871728	7	Shared
18	Nocardia_seriolae_024013	AP028459.1	5630975	5636035	6	Shared
18	Nocardia_seriolae_20230510	CP130742.1	2267051	2289418	6	Shared
18	Nocardia_seriolae_20230510	CP130742.1	2283814	2288874	6	Shared
18	Nocardia_seriolae_AHLQ2001	CP076862.1	839431	863506	6	Shared
18	Nocardia_seriolae_AHLQ2001	CP076862.1	841684	846744	6	Shared
18	Nocardia_seriolae_KGN1266	AP028458.1	2449909	2468648	6	Shared
18	Nocardia_seriolae_NSO1	CP147977.1	5861368	5885443	6	Shared
18	Nocardia_seriolae_NSO1	CP147977.1	5863621	5868681	6	Shared
18	Nocardia_seriolae_UTF1	AP017900.1	5855928	5880003	6	Shared
18	Nocardia_seriolae_UTF1	AP017900.1	5858181	5863241	6	Shared
19	Nocardia_seriolae_SDAT0011	CP134713.1	964599	988203	2	Shared
19	Nocardia_seriolae_SDAT0011	CP134713.1	965982	973149	2	Shared
19	Nocardia_seriolae_TL20	CP073655.1	3438001	3461606	2	Shared
19	Nocardia_seriolae_TL20	CP073655.1	3439384	3446552	2	Shared
20	Nocardia_seriolae_20230510	CP130742.1	3891556	3901335	4	Shared
20	Nocardia_seriolae_20230510	CP130742.1	3921435	3935989	4	Shared
20	Nocardia_seriolae_AHLQ2001	CP076862.1	7345071	7368662	4	Shared
20	Nocardia_seriolae_NSO1	CP147977.1	4252196	4262353	4	Shared
20	Nocardia_seriolae_UTF1	AP017900.1	4249648	4259805	4	Shared
21	Nocardia_seriolae_20230510	CP130742.1	7171960	7195264	5	Shared
21	Nocardia_seriolae_20230510	CP130742.1	7187584	7195498	5	Shared
21	Nocardia_seriolae_AHLQ2001	CP076862.1	4056725	4064639	5	Shared
21	Nocardia_seriolae_AHLQ2001	CP076862.1	4057284	4076626	5	Shared
21	Nocardia_seriolae_KGN1266	AP028458.1	7357618	7380925	5	Shared
21	Nocardia_seriolae_KGN1266	AP028458.1	7373244	7381159	5	Shared
21	Nocardia_seriolae_NSO1	CP147977.1	952028	956543	5	Shared
21	Nocardia_seriolae_UTF1	AP017900.1	953164	961077	5	Shared
21	Nocardia_seriolae_UTF1	AP017900.1	953723	973064	5	Shared
22	Nocardia_seriolae_024013	AP028459.1	6410559	6433582	9	Shared
22	Nocardia_seriolae_20230510	CP130742.1	6359052	6376843	9	Shared
22	Nocardia_seriolae_AHLQ2001	CP076862.1	4876497	4894939	9	Shared
22	Nocardia_seriolae_EM150506	CP017839.1	2505703	2528421	9	Shared
22	Nocardia_seriolae_KGN1266	AP028458.1	6545590	6568613	9	Shared
22	Nocardia_seriolae_NSO1	CP147977.1	1770177	1788076	9	Shared
22	Nocardia_seriolae_SDAT0011	CP134713.1	6570940	6593963	9	Shared
22	Nocardia_seriolae_TL20	CP073655.1	4797055	4819543	9	Shared
22	Nocardia_seriolae_UTF1	AP017900.1	1765708	1788196	9	Shared
23	Nocardia_seriolae_EM150506	CP017839.1	8071098	8094026	1	Unique
24	Nocardia_seriolae_TL20	CP073655.1	5273658	5296414	1	Unique
25	Nocardia_seriolae_SDAT0011	CP134713.1	6361325	6382842	2	Shared
25	Nocardia_seriolae_TL20	CP073655.1	5009540	5031057	2	Shared
26	Nocardia_seriolae_20230510	CP130742.1	2917800	2930026	7	Shared
26	Nocardia_seriolae_AHLQ2001	CP076862.1	199843	211511	7	Shared
26	Nocardia_seriolae_KGN1266	AP028458.1	5522825	5534486	7	Shared
26	Nocardia_seriolae_NSO1	CP147977.1	5221779	5233448	7	Shared
26	Nocardia_seriolae_SDAT0011	CP134713.1	5299459	5318436	7	Shared
26	Nocardia_seriolae_TL20	CP073655.1	6085403	6105627	7	Shared
26	Nocardia_seriolae_UTF1	AP017900.1	5216348	5228015	7	Shared
27	Nocardia_seriolae_20230510	CP130742.1	5929844	5949942	2	Shared
27	Nocardia_seriolae_KGN1266	AP028458.1	6107825	6128026	2	Shared
28	Nocardia_seriolae_SDAT0011	CP134713.1	6109604	6129696	1	Unique
29	Nocardia_seriolae_AHLQ2001	CP076862.1	1777859	1797892	2	Shared
29	Nocardia_seriolae_UTF1	AP017900.1	6794549	6814582	2	Shared
30	Nocardia_seriolae_NSO1	CP147977.1	6778099	6798077	1	Unique
31	Nocardia_seriolae_NSO1	CP147977.1	952587	971456	1	Unique
32	Nocardia_seriolae_20230510	CP130742.1	1646587	1665025	4	Shared
32	Nocardia_seriolae_AHLQ2001	CP076862.1	1463792	1482511	4	Shared
32	Nocardia_seriolae_AHLQ2001	CP076862.1	1473719	1483222	4	Shared
32	Nocardia_seriolae_KGN1266	AP028458.1	1828735	1847175	4	Shared
32	Nocardia_seriolae_UTF1	AP017900.1	6481655	6500374	4	Shared
32	Nocardia_seriolae_UTF1	AP017900.1	6491582	6501085	4	Shared
33	Nocardia_seriolae_024013	AP028459.1	2385669	2390051	8	Shared
33	Nocardia_seriolae_20230510	CP130742.1	2387869	2406107	8	Shared
33	Nocardia_seriolae_20230510	CP130742.1	2400980	2405362	8	Shared
33	Nocardia_seriolae_AHLQ2001	CP076862.1	722820	741471	8	Shared
33	Nocardia_seriolae_AHLQ2001	CP076862.1	725196	729579	8	Shared
33	Nocardia_seriolae_KGN1266	AP028458.1	2567961	2586199	8	Shared
33	Nocardia_seriolae_KGN1266	AP028458.1	2581072	2585454	8	Shared
33	Nocardia_seriolae_NSO1	CP147977.1	5744757	5763408	8	Shared
33	Nocardia_seriolae_NSO1	CP147977.1	5747133	5751516	8	Shared
33	Nocardia_seriolae_SDAT0011	CP134713.1	5828458	5838240	8	Shared
33	Nocardia_seriolae_SDAT0011	CP134713.1	5830834	5835217	8	Shared
33	Nocardia_seriolae_TL20	CP073655.1	5566846	5574997	8	Shared
33	Nocardia_seriolae_TL20	CP073655.1	5569870	5574252	8	Shared
33	Nocardia_seriolae_UTF1	AP017900.1	5739317	5757968	8	Shared
33	Nocardia_seriolae_UTF1	AP017900.1	5741693	5746076	8	Shared
34	Nocardia_seriolae_20230510	CP130742.1	3075502	3093196	5	Shared
34	Nocardia_seriolae_20230510	CP130742.1	3076731	3082253	5	Shared
34	Nocardia_seriolae_20230510	CP130742.1	3083714	3089731	5	Shared
34	Nocardia_seriolae_AHLQ2001	CP076862.1	38651	55338	5	Shared
34	Nocardia_seriolae_AHLQ2001	CP076862.1	41110	47127	5	Shared
34	Nocardia_seriolae_AHLQ2001	CP076862.1	48588	54110	5	Shared
34	Nocardia_seriolae_KGN1266	AP028458.1	5363904	5380594	5	Shared
34	Nocardia_seriolae_KGN1266	AP028458.1	5366360	5372382	5	Shared
34	Nocardia_seriolae_KGN1266	AP028458.1	5373843	5379366	5	Shared
34	Nocardia_seriolae_NSO1	CP147977.1	5061722	5079560	5	Shared
34	Nocardia_seriolae_NSO1	CP147977.1	5064181	5070198	5	Shared
34	Nocardia_seriolae_NSO1	CP147977.1	5071659	5077181	5	Shared
34	Nocardia_seriolae_UTF1	AP017900.1	5054048	5070735	5	Shared
34	Nocardia_seriolae_UTF1	AP017900.1	5056507	5062524	5	Shared
34	Nocardia_seriolae_UTF1	AP017900.1	5063985	5069507	5	Shared
35	Nocardia_seriolae_EM150506	CP017839.1	6614975	6632705	1	Unique
36	Nocardia_seriolae_024013	AP028459.1	3060011	3064398	4	Shared
36	Nocardia_seriolae_024013	AP028459.1	3065859	3070356	4	Shared
36	Nocardia_seriolae_EM150506	CP017839.1	4032427	4048908	4	Shared
36	Nocardia_seriolae_EM150506	CP017839.1	4041951	4046450	4	Shared
36	Nocardia_seriolae_SDAT0011	CP134713.1	5121584	5138051	4	Shared
36	Nocardia_seriolae_SDAT0011	CP134713.1	5124043	5128537	4	Shared
36	Nocardia_seriolae_TL20	CP073655.1	6267035	6284509	4	Shared
36	Nocardia_seriolae_TL20	CP073655.1	6276550	6281044	4	Shared
37	Nocardia_seriolae_SDAT0011	CP134713.1	144024	161383	2	Shared
37	Nocardia_seriolae_TL20	CP073655.1	2617454	2634813	2	Shared
38	Nocardia_seriolae_EM150506	CP017839.1	6896281	6913586	1	Unique
39	Nocardia_seriolae_EM150506	CP017839.1	2719095	2736148	1	Unique
40	Nocardia_seriolae_20230510	CP130742.1	1763698	1774967	7	Shared
40	Nocardia_seriolae_AHLQ2001	CP076862.1	1355586	1366855	7	Shared
40	Nocardia_seriolae_EM150506	CP017839.1	7290397	7299166	7	Shared
40	Nocardia_seriolae_NSO1	CP147977.1	6377527	6386296	7	Shared
40	Nocardia_seriolae_SDAT0011	CP134713.1	1862085	1878992	7	Shared
40	Nocardia_seriolae_TL20	CP073655.1	4337952	4354859	7	Shared
40	Nocardia_seriolae_UTF1	AP017900.1	6373450	6384719	7	Shared
41	Nocardia_seriolae_024013	AP028459.1	6284076	6300576	3	Shared
41	Nocardia_seriolae_EM150506	CP017839.1	7352012	7357827	3	Shared
41	Nocardia_seriolae_KGN1266	AP028458.1	1881283	1890421	3	Shared
41	Nocardia_seriolae_KGN1266	AP028458.1	1890498	1896648	3	Shared
42	Nocardia_seriolae_SDAT0011	CP134713.1	4257431	4262039	2	Shared
42	Nocardia_seriolae_TL20	CP073655.1	7139440	7155917	2	Shared
42	Nocardia_seriolae_TL20	CP073655.1	7141719	7146327	2	Shared
43	Nocardia_seriolae_024013	AP028459.1	5410143	5414684	9	Shared
43	Nocardia_seriolae_20230510	CP130742.1	5544132	5559132	9	Shared
43	Nocardia_seriolae_20230510	CP130742.1	5545212	5550888	9	Shared
43	Nocardia_seriolae_AHLQ2001	CP076862.1	5705626	5720888	9	Shared
43	Nocardia_seriolae_AHLQ2001	CP076862.1	5713063	5718739	9	Shared
43	Nocardia_seriolae_EM150506	CP017839.1	3459444	3472018	9	Shared
43	Nocardia_seriolae_EM150506	CP017839.1	3467689	3472230	9	Shared
43	Nocardia_seriolae_KGN1266	AP028458.1	2896457	2911456	9	Shared
43	Nocardia_seriolae_KGN1266	AP028458.1	2904702	2910377	9	Shared
43	Nocardia_seriolae_NSO1	CP147977.1	2598510	2614580	9	Shared
43	Nocardia_seriolae_NSO1	CP147977.1	2606755	2612431	9	Shared
43	Nocardia_seriolae_SDAT0011	CP134713.1	2674870	2687444	9	Shared
43	Nocardia_seriolae_SDAT0011	CP134713.1	2683115	2687656	9	Shared
43	Nocardia_seriolae_TL20	CP073655.1	415063	428928	9	Shared
43	Nocardia_seriolae_UTF1	AP017900.1	2597072	2613142	9	Shared
43	Nocardia_seriolae_UTF1	AP017900.1	2605317	2610993	9	Shared
44	Nocardia_seriolae_20230510	CP130742.1	6769134	6782955	7	Shared
44	Nocardia_seriolae_AHLQ2001	CP076862.1	4468031	4483079	7	Shared
44	Nocardia_seriolae_EM150506	CP017839.1	7673044	7686865	7	Shared
44	Nocardia_seriolae_NSO1	CP147977.1	1362866	1377914	7	Shared
44	Nocardia_seriolae_SDAT0011	CP134713.1	6982432	6996253	7	Shared
44	Nocardia_seriolae_TL20	CP073655.1	1171072	1187047	7	Shared
44	Nocardia_seriolae_UTF1	AP017900.1	1364466	1379514	7	Shared
45	Nocardia_seriolae_EM150506	CP017839.1	3432454	3448288	1	Unique
46	Nocardia_seriolae_EM150506	CP017839.1	6087786	6103570	1	Unique
47	Nocardia_seriolae_SDAT0011	CP134713.1	4245908	4261594	1	Unique
48	Nocardia_seriolae_20230510	CP130742.1	1699133	1714497	6	Shared
48	Nocardia_seriolae_AHLQ2001	CP076862.1	1416057	1431422	6	Shared
48	Nocardia_seriolae_NSO1	CP147977.1	6437998	6453363	6	Shared
48	Nocardia_seriolae_SDAT0011	CP134713.1	1801666	1817030	6	Shared
48	Nocardia_seriolae_TL20	CP073655.1	4277533	4292897	6	Shared
48	Nocardia_seriolae_UTF1	AP017900.1	6433921	6449286	6	Shared
49	Nocardia_seriolae_EM150506	CP017839.1	4730864	4746208	3	Shared
49	Nocardia_seriolae_NSO1	CP147977.1	4215198	4230542	3	Shared
49	Nocardia_seriolae_UTF1	AP017900.1	4212649	4227994	3	Shared
50	Nocardia_seriolae_024013	AP028459.1	6232441	6237005	6	Shared
50	Nocardia_seriolae_20230510	CP130742.1	1761568	1766150	6	Shared
50	Nocardia_seriolae_AHLQ2001	CP076862.1	1364405	1368986	6	Shared
50	Nocardia_seriolae_KGN1266	AP028458.1	1942341	1957122	6	Shared
50	Nocardia_seriolae_KGN1266	AP028458.1	1943721	1948305	6	Shared
50	Nocardia_seriolae_NSO1	CP147977.1	6386346	6390927	6	Shared
50	Nocardia_seriolae_UTF1	AP017900.1	6382269	6386850	6	Shared
51	Nocardia_seriolae_EM150506	CP017839.1	2927691	2938763	3	Shared
51	Nocardia_seriolae_SDAT0011	CP134713.1	2169407	2183452	3	Shared
51	Nocardia_seriolae_TL20	CP073655.1	921141	928951	3	Shared
52	Nocardia_seriolae_024013	AP028459.1	1773169	1785825	9	Shared
52	Nocardia_seriolae_20230510	CP130742.1	6253437	6266715	9	Shared
52	Nocardia_seriolae_AHLQ2001	CP076862.1	4995719	5009302	9	Shared
52	Nocardia_seriolae_EM150506	CP017839.1	2626783	2639439	9	Shared
52	Nocardia_seriolae_KGN1266	AP028458.1	6431537	6444815	9	Shared
52	Nocardia_seriolae_NSO1	CP147977.1	1889399	1902982	9	Shared
52	Nocardia_seriolae_SDAT0011	CP134713.1	6459302	6472885	9	Shared
52	Nocardia_seriolae_TL20	CP073655.1	4919501	4932783	9	Shared
52	Nocardia_seriolae_UTF1	AP017900.1	1889508	1903091	9	Shared
53	Nocardia_seriolae_20230510	CP130742.1	5281109	5293454	8	Shared
53	Nocardia_seriolae_AHLQ2001	CP076862.1	5970497	5982842	8	Shared
53	Nocardia_seriolae_EM150506	CP017839.1	3719402	3731559	8	Shared
53	Nocardia_seriolae_KGN1266	AP028458.1	3162135	3174480	8	Shared
53	Nocardia_seriolae_NSO1	CP147977.1	2864189	2876534	8	Shared
53	Nocardia_seriolae_SDAT0011	CP134713.1	2933498	2945843	8	Shared
53	Nocardia_seriolae_TL20	CP073655.1	159090	171435	8	Shared
53	Nocardia_seriolae_UTF1	AP017900.1	2862749	2876229	8	Shared
54	Nocardia_seriolae_EM150506	CP017839.1	1837030	1850435	1	Unique
55	Nocardia_seriolae_20230510	CP130742.1	5570072	5583396	5	Shared
55	Nocardia_seriolae_KGN1266	AP028458.1	2872966	2884052	5	Shared
55	Nocardia_seriolae_SDAT0011	CP134713.1	2651381	2662465	5	Shared
55	Nocardia_seriolae_TL20	CP073655.1	439868	453192	5	Shared
55	Nocardia_seriolae_UTF1	AP017900.1	2573583	2584667	5	Shared
56	Nocardia_seriolae_EM150506	CP017839.1	4766935	4780175	1	Unique
57	Nocardia_seriolae_20230510	CP130742.1	1229507	1242733	5	Shared
57	Nocardia_seriolae_AHLQ2001	CP076862.1	1887878	1898987	5	Shared
57	Nocardia_seriolae_KGN1266	AP028458.1	1411603	1424828	5	Shared
57	Nocardia_seriolae_NSO1	CP147977.1	6887976	6899085	5	Shared
57	Nocardia_seriolae_UTF1	AP017900.1	6904566	6915675	5	Shared
58	Nocardia_seriolae_20230510	CP130742.1	173857	185280	8	Shared
58	Nocardia_seriolae_AHLQ2001	CP076862.1	2941576	2954752	8	Shared
58	Nocardia_seriolae_EM150506	CP017839.1	533383	544327	8	Shared
58	Nocardia_seriolae_KGN1266	AP028458.1	8060465	8071363	8	Shared
58	Nocardia_seriolae_NSO1	CP147977.1	7941660	7954836	8	Shared
58	Nocardia_seriolae_SDAT0011	CP134713.1	8124635	8136755	8	Shared
58	Nocardia_seriolae_TL20	CP073655.1	2314221	2326341	8	Shared
58	Nocardia_seriolae_UTF1	AP017900.1	7958642	7971818	8	Shared
59	Nocardia_seriolae_20230510	CP130742.1	77152	90018	8	Shared
59	Nocardia_seriolae_AHLQ2001	CP076862.1	3181848	3194714	8	Shared
59	Nocardia_seriolae_EM150506	CP017839.1	718058	725150	8	Shared
59	Nocardia_seriolae_KGN1266	AP028458.1	77252	90118	8	Shared
59	Nocardia_seriolae_NSO1	CP147977.1	77152	90018	8	Shared
59	Nocardia_seriolae_SDAT0011	CP134713.1	77157	90023	8	Shared
59	Nocardia_seriolae_TL20	CP073655.1	2550587	2563453	8	Shared
59	Nocardia_seriolae_UTF1	AP017900.1	77152	90018	8	Shared
60	Nocardia_seriolae_EM150506	CP017839.1	5199974	5212724	3	Shared
60	Nocardia_seriolae_EM150506	CP017839.1	5202784	5206791	3	Shared
60	Nocardia_seriolae_SDAT0011	CP134713.1	3958755	3968504	3	Shared
60	Nocardia_seriolae_SDAT0011	CP134713.1	3964660	3969380	3	Shared
60	Nocardia_seriolae_TL20	CP073655.1	7433886	7445002	3	Shared
61	Nocardia_seriolae_20230510	CP130742.1	1008457	1019731	7	Shared
61	Nocardia_seriolae_AHLQ2001	CP076862.1	2109592	2120231	7	Shared
61	Nocardia_seriolae_KGN1266	AP028458.1	1189030	1200304	7	Shared
61	Nocardia_seriolae_NSO1	CP147977.1	7109691	7120330	7	Shared
61	Nocardia_seriolae_SDAT0011	CP134713.1	1068523	1077365	7	Shared
61	Nocardia_seriolae_TL20	CP073655.1	3543290	3552132	7	Shared
61	Nocardia_seriolae_UTF1	AP017900.1	7126281	7138842	7	Shared
62	Nocardia_seriolae_20230510	CP130742.1	4633354	4643458	2	Shared
62	Nocardia_seriolae_EM150506	CP017839.1	4480515	4493070	2	Shared
63	Nocardia_seriolae_UTF1	AP017900.1	652381	664898	1	Unique
64	Nocardia_seriolae_EM150506	CP017839.1	1965072	1977518	1	Unique
65	Nocardia_seriolae_EM150506	CP017839.1	6570571	6582943	1	Unique
66	Nocardia_seriolae_20230510	CP130742.1	7482855	7495147	4	Shared
66	Nocardia_seriolae_AHLQ2001	CP076862.1	3757075	3769014	4	Shared
66	Nocardia_seriolae_KGN1266	AP028458.1	749377	761317	4	Shared
66	Nocardia_seriolae_NSO1	CP147977.1	652378	663760	4	Shared
67	Nocardia_seriolae_20230510	CP130742.1	3630589	3641473	5	Shared
67	Nocardia_seriolae_AHLQ2001	CP076862.1	7617380	7629631	5	Shared
67	Nocardia_seriolae_KGN1266	AP028458.1	4813025	4822805	5	Shared
67	Nocardia_seriolae_NSO1	CP147977.1	4511071	4523322	5	Shared
67	Nocardia_seriolae_UTF1	AP017900.1	4508509	4520760	5	Shared
68	Nocardia_seriolae_EM150506	CP017839.1	7413368	7425526	1	Unique
69	Nocardia_seriolae_SDAT0011	CP134713.1	1285851	1297942	2	Shared
69	Nocardia_seriolae_TL20	CP073655.1	3760618	3772709	2	Shared
70	Nocardia_seriolae_AHLQ2001	CP076862.1	4967371	4979363	3	Shared
70	Nocardia_seriolae_KGN1266	AP028458.1	6463492	6473156	3	Shared
70	Nocardia_seriolae_NSO1	CP147977.1	1861060	1871619	3	Shared
71	Nocardia_seriolae_EM150506	CP017839.1	7357900	7369876	1	Unique
72	Nocardia_seriolae_20230510	CP130742.1	8003330	8008897	5	Shared
72	Nocardia_seriolae_AHLQ2001	CP076862.1	3236512	3247718	5	Shared
72	Nocardia_seriolae_KGN1266	AP028458.1	131915	143124	5	Shared
72	Nocardia_seriolae_NSO1	CP147977.1	131816	143738	5	Shared
72	Nocardia_seriolae_UTF1	AP017900.1	131814	143020	5	Shared
73	Nocardia_seriolae_KGN1266	AP028458.1	4245747	4257639	1	Unique
74	Nocardia_seriolae_AHLQ2001	CP076862.1	5310529	5322410	3	Shared
74	Nocardia_seriolae_NSO1	CP147977.1	2204210	2216091	3	Shared
74	Nocardia_seriolae_UTF1	AP017900.1	2204316	2216197	3	Shared
75	Nocardia_seriolae_EM150506	CP017839.1	7409498	7421298	1	Unique
76	Nocardia_seriolae_20230510	CP130742.1	7569386	7579599	2	Shared
76	Nocardia_seriolae_KGN1266	AP028458.1	662322	674004	2	Shared
77	Nocardia_seriolae_EM150506	CP017839.1	765809	777458	1	Unique
78	Nocardia_seriolae_EM150506	CP017839.1	3297510	3309013	3	Shared
78	Nocardia_seriolae_SDAT0011	CP134713.1	2516762	2528265	3	Shared
78	Nocardia_seriolae_TL20	CP073655.1	575533	587037	3	Shared
79	Nocardia_seriolae_20230510	CP130742.1	1175219	1181312	3	Shared
79	Nocardia_seriolae_SDAT0011	CP134713.1	1231494	1242980	3	Shared
79	Nocardia_seriolae_TL20	CP073655.1	3706261	3717747	3	Shared
80	Nocardia_seriolae_EM150506	CP017839.1	1744071	1755335	1	Unique
81	Nocardia_seriolae_024013	AP028459.1	4397967	4406099	9	Shared
81	Nocardia_seriolae_20230510	CP130742.1	4262343	4273518	9	Shared
81	Nocardia_seriolae_20230510	CP130742.1	4264232	4272368	9	Shared
81	Nocardia_seriolae_AHLQ2001	CP076862.1	6987243	6997434	9	Shared
81	Nocardia_seriolae_AHLQ2001	CP076862.1	6989211	6997352	9	Shared
81	Nocardia_seriolae_EM150506	CP017839.1	5476458	5487651	9	Shared
81	Nocardia_seriolae_EM150506	CP017839.1	5478347	5486479	9	Shared
81	Nocardia_seriolae_KGN1266	AP028458.1	4618415	4629590	9	Shared
81	Nocardia_seriolae_KGN1266	AP028458.1	4620304	4628436	9	Shared
81	Nocardia_seriolae_NSO1	CP147977.1	3880935	3891126	9	Shared
81	Nocardia_seriolae_NSO1	CP147977.1	3882903	3891044	9	Shared
81	Nocardia_seriolae_SDAT0011	CP134713.1	3681623	3691832	9	Shared
81	Nocardia_seriolae_SDAT0011	CP134713.1	3683609	3692730	9	Shared
81	Nocardia_seriolae_TL20	CP073655.1	7710119	7721312	9	Shared
81	Nocardia_seriolae_TL20	CP073655.1	7712008	7720140	9	Shared
81	Nocardia_seriolae_UTF1	AP017900.1	3878395	3888586	9	Shared
81	Nocardia_seriolae_UTF1	AP017900.1	3880363	3888504	9	Shared
82	Nocardia_seriolae_SDAT0011	CP134713.1	4213598	4222757	2	Shared
82	Nocardia_seriolae_TL20	CP073655.1	7179084	7190159	2	Shared
83	Nocardia_seriolae_024013	AP028459.1	2424460	2434402	8	Shared
83	Nocardia_seriolae_20230510	CP130742.1	2443258	2450639	8	Shared
83	Nocardia_seriolae_AHLQ2001	CP076862.1	679920	690790	8	Shared
83	Nocardia_seriolae_KGN1266	AP028458.1	2619862	2630732	8	Shared
83	Nocardia_seriolae_NSO1	CP147977.1	5701857	5712727	8	Shared
83	Nocardia_seriolae_SDAT0011	CP134713.1	5785577	5796426	8	Shared
83	Nocardia_seriolae_TL20	CP073655.1	5608661	5619510	8	Shared
83	Nocardia_seriolae_UTF1	AP017900.1	5696417	5707288	8	Shared
84	Nocardia_seriolae_20230510	CP130742.1	6164416	6175148	5	Shared
84	Nocardia_seriolae_AHLQ2001	CP076862.1	5087284	5096661	5	Shared
84	Nocardia_seriolae_KGN1266	AP028458.1	6343240	6353249	5	Shared
84	Nocardia_seriolae_NSO1	CP147977.1	1980965	1990342	5	Shared
84	Nocardia_seriolae_UTF1	AP017900.1	1981072	1990449	5	Shared
85	Nocardia_seriolae_EM150506	CP017839.1	2355997	2366566	1	Unique
86	Nocardia_seriolae_024013	AP028459.1	3549990	3559039	9	Shared
86	Nocardia_seriolae_20230510	CP130742.1	3410789	3419838	9	Shared
86	Nocardia_seriolae_AHLQ2001	CP076862.1	7840383	7849783	9	Shared
86	Nocardia_seriolae_EM150506	CP017839.1	4643022	4653418	9	Shared
86	Nocardia_seriolae_KGN1266	AP028458.1	5034703	5044103	9	Shared
86	Nocardia_seriolae_NSO1	CP147977.1	4734074	4743123	9	Shared
86	Nocardia_seriolae_SDAT0011	CP134713.1	4528169	4537569	9	Shared
86	Nocardia_seriolae_TL20	CP073655.1	6866544	6875593	9	Shared
86	Nocardia_seriolae_UTF1	AP017900.1	4726397	4735797	9	Shared
87	Nocardia_seriolae_20230510	CP130742.1	5878168	5888432	8	Shared
87	Nocardia_seriolae_AHLQ2001	CP076862.1	5374755	5384264	8	Shared
87	Nocardia_seriolae_EM150506	CP017839.1	6845575	6855839	8	Shared
87	Nocardia_seriolae_KGN1266	AP028458.1	6056246	6066510	8	Shared
87	Nocardia_seriolae_NSO1	CP147977.1	2268436	2277946	8	Shared
87	Nocardia_seriolae_SDAT0011	CP134713.1	6059071	6069327	8	Shared
87	Nocardia_seriolae_TL20	CP073655.1	5335765	5346021	8	Shared
87	Nocardia_seriolae_UTF1	AP017900.1	2268542	2278051	8	Shared
88	Nocardia_seriolae_20230510	CP130742.1	1330884	1341122	1	Unique
89	Nocardia_seriolae_024013	AP028459.1	5625383	5630829	9	Shared
89	Nocardia_seriolae_20230510	CP130742.1	2289020	2294692	9	Shared
89	Nocardia_seriolae_AHLQ2001	CP076862.1	836092	841538	9	Shared
89	Nocardia_seriolae_EM150506	CP017839.1	3240451	3250616	9	Shared
89	Nocardia_seriolae_KGN1266	AP028458.1	2469110	2474557	9	Shared
89	Nocardia_seriolae_NSO1	CP147977.1	5857803	5863475	9	Shared
89	Nocardia_seriolae_SDAT0011	CP134713.1	2465786	2471458	9	Shared
89	Nocardia_seriolae_TL20	CP073655.1	633724	638014	9	Shared
89	Nocardia_seriolae_UTF1	AP017900.1	5852363	5858035	9	Shared
90	Nocardia_seriolae_024013	AP028459.1	6393668	6401613	9	Shared
90	Nocardia_seriolae_20230510	CP130742.1	6341509	6351586	9	Shared
90	Nocardia_seriolae_AHLQ2001	CP076862.1	4901753	4911830	9	Shared
90	Nocardia_seriolae_EM150506	CP017839.1	2535548	2545625	9	Shared
90	Nocardia_seriolae_KGN1266	AP028458.1	6528699	6538776	9	Shared
90	Nocardia_seriolae_NSO1	CP147977.1	1795433	1805510	9	Shared
90	Nocardia_seriolae_SDAT0011	CP134713.1	6554049	6564126	9	Shared
90	Nocardia_seriolae_TL20	CP073655.1	4826900	4836977	9	Shared
90	Nocardia_seriolae_UTF1	AP017900.1	1797825	1805630	9	Shared
91	Nocardia_seriolae_SDAT0011	CP134713.1	1746862	1756809	2	Shared
91	Nocardia_seriolae_TL20	CP073655.1	4222729	4232676	2	Shared
92	Nocardia_seriolae_AHLQ2001	CP076862.1	5607055	5616987	5	Shared
92	Nocardia_seriolae_EM150506	CP017839.1	3358226	3367402	5	Shared
92	Nocardia_seriolae_NSO1	CP147977.1	2500743	2510675	5	Shared
92	Nocardia_seriolae_SDAT0011	CP134713.1	2577496	2586672	5	Shared
92	Nocardia_seriolae_UTF1	AP017900.1	2500838	2510770	5	Shared
93	Nocardia_seriolae_AHLQ2001	CP076862.1	1946082	1954852	4	Shared
93	Nocardia_seriolae_KGN1266	AP028458.1	1357316	1367211	4	Shared
93	Nocardia_seriolae_NSO1	CP147977.1	6946180	6954950	4	Shared
93	Nocardia_seriolae_UTF1	AP017900.1	6962770	6971540	4	Shared
94	Nocardia_seriolae_20230510	CP130742.1	5241527	5249432	2	Shared
94	Nocardia_seriolae_KGN1266	AP028458.1	3204259	3214062	2	Shared
95	Nocardia_seriolae_KGN1266	AP028458.1	1516674	1526440	1	Unique
96	Nocardia_seriolae_KGN1266	AP028458.1	6362814	6372438	4	Shared
96	Nocardia_seriolae_SDAT0011	CP134713.1	6392407	6400118	4	Shared
96	Nocardia_seriolae_TL20	CP073655.1	4990352	4996823	4	Shared
96	Nocardia_seriolae_UTF1	AP017900.1	1961884	1968355	4	Shared
97	Nocardia_seriolae_024013	AP028459.1	3446785	3456385	9	Shared
97	Nocardia_seriolae_20230510	CP130742.1	3307524	3314997	9	Shared
97	Nocardia_seriolae_AHLQ2001	CP076862.1	7947216	7953982	9	Shared
97	Nocardia_seriolae_EM150506	CP017839.1	4538693	4548293	9	Shared
97	Nocardia_seriolae_KGN1266	AP028458.1	5143082	5148563	9	Shared
97	Nocardia_seriolae_NSO1	CP147977.1	4840907	4847673	9	Shared
97	Nocardia_seriolae_SDAT0011	CP134713.1	4633657	4639138	9	Shared
97	Nocardia_seriolae_TL20	CP073655.1	6763339	6772939	9	Shared
97	Nocardia_seriolae_UTF1	AP017900.1	4833233	4839999	9	Shared
98	Nocardia_seriolae_024013	AP028459.1	7171186	7177050	7	Shared
98	Nocardia_seriolae_20230510	CP130742.1	954151	960015	7	Shared
98	Nocardia_seriolae_AHLQ2001	CP076862.1	2167695	2177020	7	Shared
98	Nocardia_seriolae_AHLQ2001	CP076862.1	2170596	2176460	7	Shared
98	Nocardia_seriolae_KGN1266	AP028458.1	1134723	1140589	7	Shared
98	Nocardia_seriolae_NSO1	CP147977.1	7167794	7177119	7	Shared
98	Nocardia_seriolae_NSO1	CP147977.1	7170695	7176559	7	Shared
98	Nocardia_seriolae_SDAT0011	CP134713.1	1012920	1018784	7	Shared
98	Nocardia_seriolae_UTF1	AP017900.1	7184380	7193705	7	Shared
98	Nocardia_seriolae_UTF1	AP017900.1	7187281	7193145	7	Shared
99	Nocardia_seriolae_20230510	CP130742.1	7546055	7555305	7	Shared
99	Nocardia_seriolae_AHLQ2001	CP076862.1	3696917	3705859	7	Shared
99	Nocardia_seriolae_KGN1266	AP028458.1	688085	696329	7	Shared
99	Nocardia_seriolae_NSO1	CP147977.1	592220	601162	7	Shared
99	Nocardia_seriolae_SDAT0011	CP134713.1	606998	615940	7	Shared
99	Nocardia_seriolae_TL20	CP073655.1	3080431	3089373	7	Shared
99	Nocardia_seriolae_UTF1	AP017900.1	592223	601165	7	Shared
100	Nocardia_seriolae_024013	AP028459.1	6502857	6512078	3	Shared
100	Nocardia_seriolae_SDAT0011	CP134713.1	1673070	1682274	3	Shared
100	Nocardia_seriolae_TL20	CP073655.1	4147802	4157006	3	Shared
101	Nocardia_seriolae_EM150506	CP017839.1	2599814	2609009	3	Shared
101	Nocardia_seriolae_SDAT0011	CP134713.1	6490665	6499860	3	Shared
101	Nocardia_seriolae_TL20	CP073655.1	4892526	4901721	3	Shared
102	Nocardia_seriolae_EM150506	CP017839.1	2383792	2392971	1	Unique
103	Nocardia_seriolae_KGN1266	AP028458.1	5621233	5630412	1	Unique
104	Nocardia_seriolae_AHLQ2001	CP076862.1	1501193	1510369	4	Shared
104	Nocardia_seriolae_KGN1266	AP028458.1	1802327	1811503	4	Shared
104	Nocardia_seriolae_NSO1	CP147977.1	6501451	6510627	4	Shared
104	Nocardia_seriolae_UTF1	AP017900.1	6519056	6528232	4	Shared
105	Nocardia_seriolae_EM150506	CP017839.1	3513681	3522842	1	Unique
106	Nocardia_seriolae_20230510	CP130742.1	6797599	6806593	5	Shared
106	Nocardia_seriolae_EM150506	CP017839.1	7701509	7708877	5	Shared
106	Nocardia_seriolae_KGN1266	AP028458.1	6983247	6990624	5	Shared
106	Nocardia_seriolae_SDAT0011	CP134713.1	7010897	7018265	5	Shared
106	Nocardia_seriolae_TL20	CP073655.1	1199537	1206905	5	Shared
107	Nocardia_seriolae_AHLQ2001	CP076862.1	2372364	2381306	2	Shared
107	Nocardia_seriolae_NSO1	CP147977.1	7372463	7381405	2	Shared
108	Nocardia_seriolae_20230510	CP130742.1	748152	757060	3	Shared
108	Nocardia_seriolae_EM150506	CP017839.1	1478158	1484725	3	Shared
108	Nocardia_seriolae_KGN1266	AP028458.1	929802	935644	3	Shared
109	Nocardia_seriolae_SDAT0011	CP134713.1	670880	679751	2	Shared
109	Nocardia_seriolae_TL20	CP073655.1	3144283	3153154	2	Shared
110	Nocardia_seriolae_EM150506	CP017839.1	157421	166283	1	Unique
111	Nocardia_seriolae_KGN1266	AP028458.1	1132981	1140449	2	Shared
111	Nocardia_seriolae_TL20	CP073655.1	3484581	3493390	2	Shared
111	Nocardia_seriolae_TL20	CP073655.1	3486323	3493551	2	Shared
112	Nocardia_seriolae_024013	AP028459.1	3540367	3549142	9	Shared
112	Nocardia_seriolae_20230510	CP130742.1	3401534	3409947	9	Shared
112	Nocardia_seriolae_AHLQ2001	CP076862.1	7850280	7858686	9	Shared
112	Nocardia_seriolae_EM150506	CP017839.1	4633399	4642180	9	Shared
112	Nocardia_seriolae_KGN1266	AP028458.1	5044600	5053375	9	Shared
112	Nocardia_seriolae_NSO1	CP147977.1	4743971	4752746	9	Shared
112	Nocardia_seriolae_SDAT0011	CP134713.1	4538060	4546841	9	Shared
112	Nocardia_seriolae_TL20	CP073655.1	6856921	6865696	9	Shared
112	Nocardia_seriolae_UTF1	AP017900.1	4736294	4745069	9	Shared
113	Nocardia_seriolae_20230510	CP130742.1	952409	961162	2	Shared
113	Nocardia_seriolae_SDAT0011	CP134713.1	1011178	1019931	2	Shared
114	Nocardia_seriolae_AHLQ2001	CP076862.1	4444455	4453020	3	Shared
114	Nocardia_seriolae_NSO1	CP147977.1	1339290	1347855	3	Shared
114	Nocardia_seriolae_UTF1	AP017900.1	1340899	1349455	3	Shared
115	Nocardia_seriolae_AHLQ2001	CP076862.1	5036764	5045276	3	Shared
115	Nocardia_seriolae_NSO1	CP147977.1	1930444	1938956	3	Shared
115	Nocardia_seriolae_UTF1	AP017900.1	1930552	1939064	3	Shared
116	Nocardia_seriolae_EM150506	CP017839.1	8110914	8119401	1	Unique
117	Nocardia_seriolae_024013	AP028459.1	2798432	2806845	8	Shared
117	Nocardia_seriolae_20230510	CP130742.1	2813734	2822147	8	Shared
117	Nocardia_seriolae_AHLQ2001	CP076862.1	308412	316825	8	Shared
117	Nocardia_seriolae_EM150506	CP017839.1	6200471	6208884	8	Shared
117	Nocardia_seriolae_KGN1266	AP028458.1	5631390	5639803	8	Shared
117	Nocardia_seriolae_NSO1	CP147977.1	5330349	5338762	8	Shared
117	Nocardia_seriolae_SDAT0011	CP134713.1	5415312	5423725	8	Shared
117	Nocardia_seriolae_TL20	CP073655.1	5981362	5989775	8	Shared
118	Nocardia_seriolae_024013	AP028459.1	5469857	5478215	9	Shared
118	Nocardia_seriolae_20230510	CP130742.1	5604537	5612895	9	Shared
118	Nocardia_seriolae_AHLQ2001	CP076862.1	5649563	5657890	9	Shared
118	Nocardia_seriolae_EM150506	CP017839.1	3400659	3409017	9	Shared
118	Nocardia_seriolae_KGN1266	AP028458.1	2842693	2851051	9	Shared
118	Nocardia_seriolae_NSO1	CP147977.1	2543224	2551582	9	Shared
118	Nocardia_seriolae_SDAT0011	CP134713.1	2619973	2628331	9	Shared
118	Nocardia_seriolae_TL20	CP073655.1	475468	483826	9	Shared
118	Nocardia_seriolae_UTF1	AP017900.1	2543310	2551668	9	Shared
119	Nocardia_seriolae_024013	AP028459.1	1790901	1796325	5	Shared
119	Nocardia_seriolae_AHLQ2001	CP076862.1	5013451	5021805	5	Shared
119	Nocardia_seriolae_NSO1	CP147977.1	1907131	1915485	5	Shared
119	Nocardia_seriolae_SDAT0011	CP134713.1	6446799	6455153	5	Shared
119	Nocardia_seriolae_UTF1	AP017900.1	1907239	1915593	5	Shared
120	Nocardia_seriolae_EM150506	CP017839.1	1684685	1693036	1	Unique
120	Nocardia_seriolae_EM150506	CP017839.1	1686427	1693215	1	Unique
121	Nocardia_seriolae_024013	AP028459.1	2938471	2946758	8	Shared
121	Nocardia_seriolae_20230510	CP130742.1	2957199	2962062	8	Shared
121	Nocardia_seriolae_EM150506	CP017839.1	6057473	6065760	8	Shared
121	Nocardia_seriolae_KGN1266	AP028458.1	5491481	5499767	8	Shared
121	Nocardia_seriolae_NSO1	CP147977.1	5190434	5198721	8	Shared
121	Nocardia_seriolae_SDAT0011	CP134713.1	5269146	5277433	8	Shared
121	Nocardia_seriolae_TL20	CP073655.1	6127654	6135941	8	Shared
121	Nocardia_seriolae_UTF1	AP017900.1	5185003	5189866	8	Shared
122	Nocardia_seriolae_AHLQ2001	CP076862.1	1053477	1061677	3	Shared
122	Nocardia_seriolae_NSO1	CP147977.1	6075414	6083618	3	Shared
122	Nocardia_seriolae_UTF1	AP017900.1	6069973	6078179	3	Shared
123	Nocardia_seriolae_20230510	CP130742.1	2067939	2076137	2	Shared
123	Nocardia_seriolae_KGN1266	AP028458.1	2250097	2257890	2	Shared
124	Nocardia_seriolae_SDAT0011	CP134713.1	8215846	8223900	2	Shared
124	Nocardia_seriolae_TL20	CP073655.1	2405432	2413486	2	Shared
125	Nocardia_seriolae_20230510	CP130742.1	6746795	6753963	7	Shared
125	Nocardia_seriolae_AHLQ2001	CP076862.1	4499048	4506286	7	Shared
125	Nocardia_seriolae_KGN1266	AP028458.1	6932442	6939611	7	Shared
125	Nocardia_seriolae_NSO1	CP147977.1	1393085	1401120	7	Shared
125	Nocardia_seriolae_SDAT0011	CP134713.1	6960093	6967261	7	Shared
125	Nocardia_seriolae_TL20	CP073655.1	1148733	1155901	7	Shared
125	Nocardia_seriolae_UTF1	AP017900.1	1395482	1402720	7	Shared
126	Nocardia_seriolae_20230510	CP130742.1	3404105	3412051	8	Shared
126	Nocardia_seriolae_AHLQ2001	CP076862.1	7848169	7854394	8	Shared
126	Nocardia_seriolae_EM150506	CP017839.1	4638670	4644284	8	Shared
126	Nocardia_seriolae_KGN1266	AP028458.1	5042489	5048103	8	Shared
126	Nocardia_seriolae_NSO1	CP147977.1	4741860	4748085	8	Shared
126	Nocardia_seriolae_SDAT0011	CP134713.1	4535955	4541569	8	Shared
126	Nocardia_seriolae_TL20	CP073655.1	6859860	6867806	8	Shared
126	Nocardia_seriolae_UTF1	AP017900.1	4734183	4740408	8	Shared
127	Nocardia_seriolae_024013	AP028459.1	3047405	3053322	9	Shared
127	Nocardia_seriolae_20230510	CP130742.1	3064125	3070042	9	Shared
127	Nocardia_seriolae_AHLQ2001	CP076862.1	60799	68637	9	Shared
127	Nocardia_seriolae_EM150506	CP017839.1	4022201	4028118	9	Shared
127	Nocardia_seriolae_KGN1266	AP028458.1	5386055	5393893	9	Shared
127	Nocardia_seriolae_NSO1	CP147977.1	5083870	5091708	9	Shared
127	Nocardia_seriolae_SDAT0011	CP134713.1	5142361	5150199	9	Shared
127	Nocardia_seriolae_TL20	CP073655.1	6254888	6262726	9	Shared
127	Nocardia_seriolae_UTF1	AP017900.1	5076196	5084034	9	Shared
128	Nocardia_seriolae_UTF1	AP017900.1	5088942	5096699	1	Unique
129	Nocardia_seriolae_EM150506	CP017839.1	2868902	2876576	1	Unique
130	Nocardia_seriolae_TL20	CP073655.1	4680515	4688102	1	Unique
131	Nocardia_seriolae_EM150506	CP017839.1	1933242	1940758	1	Unique
132	Nocardia_seriolae_KGN1266	AP028458.1	716015	723319	1	Unique
133	Nocardia_seriolae_EM150506	CP017839.1	4008436	4015713	1	Unique
134	Nocardia_seriolae_KGN1266	AP028458.1	7703112	7710387	1	Unique
135	Nocardia_seriolae_EM150506	CP017839.1	439754	446943	1	Unique
136	Nocardia_seriolae_024013	AP028459.1	2445970	2453149	8	Shared
136	Nocardia_seriolae_20230510	CP130742.1	2461299	2468478	8	Shared
136	Nocardia_seriolae_AHLQ2001	CP076862.1	662081	669260	8	Shared
136	Nocardia_seriolae_KGN1266	AP028458.1	2641392	2648571	8	Shared
136	Nocardia_seriolae_NSO1	CP147977.1	5684018	5691197	8	Shared
136	Nocardia_seriolae_SDAT0011	CP134713.1	5767737	5774916	8	Shared
136	Nocardia_seriolae_TL20	CP073655.1	5630171	5637350	8	Shared
136	Nocardia_seriolae_UTF1	AP017900.1	5678578	5685757	8	Shared
137	Nocardia_seriolae_EM150506	CP017839.1	7649570	7656738	1	Unique
138	Nocardia_seriolae_TL20	CP073655.1	5046320	5053486	1	Unique
139	Nocardia_seriolae_024013	AP028459.1	5744985	5752039	9	Shared
139	Nocardia_seriolae_20230510	CP130742.1	2170402	2177526	9	Shared
139	Nocardia_seriolae_AHLQ2001	CP076862.1	953034	960088	9	Shared
139	Nocardia_seriolae_EM150506	CP017839.1	3120411	3127467	9	Shared
139	Nocardia_seriolae_KGN1266	AP028458.1	2352561	2359685	9	Shared
139	Nocardia_seriolae_NSO1	CP147977.1	5974971	5982025	9	Shared
139	Nocardia_seriolae_SDAT0011	CP134713.1	2345581	2352708	9	Shared
139	Nocardia_seriolae_TL20	CP073655.1	751094	758151	9	Shared
139	Nocardia_seriolae_UTF1	AP017900.1	5969530	5976584	9	Shared
140	Nocardia_seriolae_UTF1	AP017900.1	7390235	7397232	1	Unique
141	Nocardia_seriolae_KGN1266	AP028458.1	1811391	1818352	2	Shared
141	Nocardia_seriolae_NSO1	CP147977.1	6495660	6500918	2	Shared
142	Nocardia_seriolae_024013	AP028459.1	3960680	3966819	9	Shared
142	Nocardia_seriolae_20230510	CP130742.1	3796093	3802161	9	Shared
142	Nocardia_seriolae_AHLQ2001	CP076862.1	7457173	7464129	9	Shared
142	Nocardia_seriolae_EM150506	CP017839.1	4865118	4871188	9	Shared
142	Nocardia_seriolae_KGN1266	AP028458.1	4150868	4156936	9	Shared
142	Nocardia_seriolae_NSO1	CP147977.1	4351681	4357820	9	Shared
142	Nocardia_seriolae_SDAT0011	CP134713.1	4121996	4128064	9	Shared
142	Nocardia_seriolae_TL20	CP073655.1	7274808	7281764	9	Shared
142	Nocardia_seriolae_UTF1	AP017900.1	4349132	4355271	9	Shared
143	Nocardia_seriolae_SDAT0011	CP134713.1	5155107	5162037	1	Unique
144	Nocardia_seriolae_024013	AP028459.1	6342873	6349490	1	Unique
145	Nocardia_seriolae_20230510	CP130742.1	4444889	4451501	1	Unique
146	Nocardia_seriolae_SDAT0011	CP134713.1	130686	137221	2	Shared
146	Nocardia_seriolae_TL20	CP073655.1	2604116	2610651	2	Shared
147	Nocardia_seriolae_20230510	CP130742.1	3048998	3055509	1	Unique
148	Nocardia_seriolae_TL20	CP073655.1	6241682	6248193	1	Unique
149	Nocardia_seriolae_KGN1266	AP028458.1	5882363	5888867	1	Unique
150	Nocardia_seriolae_EM150506	CP017839.1	3015839	3022256	1	Unique
151	Nocardia_seriolae_KGN1266	AP028458.1	4882212	4888602	1	Unique
152	Nocardia_seriolae_UTF1	AP017900.1	4186861	4193175	1	Unique
153	Nocardia_seriolae_KGN1266	AP028458.1	5769789	5776095	1	Unique
154	Nocardia_seriolae_AHLQ2001	CP076862.1	154151	160375	1	Unique
155	Nocardia_seriolae_EM150506	CP017839.1	1913692	1919852	1	Unique
156	Nocardia_seriolae_KGN1266	AP028458.1	2520088	2525841	2	Shared
156	Nocardia_seriolae_NSO1	CP147977.1	5806381	5812498	2	Shared
157	Nocardia_seriolae_024013	AP028459.1	1314802	1320880	8	Shared
157	Nocardia_seriolae_20230510	CP130742.1	6816743	6822850	8	Shared
157	Nocardia_seriolae_AHLQ2001	CP076862.1	4429364	4435442	8	Shared
157	Nocardia_seriolae_KGN1266	AP028458.1	7002391	7008500	8	Shared
157	Nocardia_seriolae_NSO1	CP147977.1	1324199	1330277	8	Shared
157	Nocardia_seriolae_SDAT0011	CP134713.1	7030032	7036138	8	Shared
157	Nocardia_seriolae_TL20	CP073655.1	1218672	1224778	8	Shared
157	Nocardia_seriolae_UTF1	AP017900.1	1325808	1331886	8	Shared
158	Nocardia_seriolae_024013	AP028459.1	3032551	3037206	9	Shared
158	Nocardia_seriolae_20230510	CP130742.1	3047855	3052510	9	Shared
158	Nocardia_seriolae_AHLQ2001	CP076862.1	76915	81570	9	Shared
158	Nocardia_seriolae_EM150506	CP017839.1	4007293	4011948	9	Shared
158	Nocardia_seriolae_KGN1266	AP028458.1	5402170	5406825	9	Shared
158	Nocardia_seriolae_NSO1	CP147977.1	5099986	5104641	9	Shared
158	Nocardia_seriolae_SDAT0011	CP134713.1	5158529	5164548	9	Shared
158	Nocardia_seriolae_TL20	CP073655.1	6240539	6246558	9	Shared
158	Nocardia_seriolae_UTF1	AP017900.1	5094808	5099210	9	Shared
159	Nocardia_seriolae_AHLQ2001	CP076862.1	813506	819516	4	Shared
159	Nocardia_seriolae_NSO1	CP147977.1	5835443	5841453	4	Shared
159	Nocardia_seriolae_TL20	CP073655.1	609982	615992	4	Shared
159	Nocardia_seriolae_UTF1	AP017900.1	5830003	5836013	4	Shared
160	Nocardia_seriolae_024013	AP028459.1	2559737	2565664	9	Shared
160	Nocardia_seriolae_20230510	CP130742.1	2575067	2580900	9	Shared
160	Nocardia_seriolae_AHLQ2001	CP076862.1	549570	555365	9	Shared
160	Nocardia_seriolae_EM150506	CP017839.1	6438858	6444781	9	Shared
160	Nocardia_seriolae_KGN1266	AP028458.1	5872550	5878345	9	Shared
160	Nocardia_seriolae_NSO1	CP147977.1	5571507	5577302	9	Shared
160	Nocardia_seriolae_SDAT0011	CP134713.1	5653838	5659636	9	Shared
160	Nocardia_seriolae_TL20	CP073655.1	5745323	5751244	9	Shared
160	Nocardia_seriolae_UTF1	AP017900.1	5566069	5571864	9	Shared
161	Nocardia_seriolae_EM150506	CP017839.1	1638082	1643968	1	Unique
162	Nocardia_seriolae_AHLQ2001	CP076862.1	7489971	7495779	5	Shared
162	Nocardia_seriolae_EM150506	CP017839.1	4897232	4903040	5	Shared
162	Nocardia_seriolae_NSO1	CP147977.1	4383662	4389470	5	Shared
162	Nocardia_seriolae_TL20	CP073655.1	7307612	7313420	5	Shared
162	Nocardia_seriolae_UTF1	AP017900.1	4381113	4386921	5	Shared
163	Nocardia_seriolae_20230510	CP130742.1	3460698	3466453	6	Shared
163	Nocardia_seriolae_AHLQ2001	CP076862.1	7793768	7799525	6	Shared
163	Nocardia_seriolae_KGN1266	AP028458.1	4988083	4993841	6	Shared
163	Nocardia_seriolae_NSO1	CP147977.1	4687459	4693216	6	Shared
163	Nocardia_seriolae_SDAT0011	CP134713.1	4481560	4487317	6	Shared
163	Nocardia_seriolae_TL20	CP073655.1	6916445	6922200	6	Shared
164	Nocardia_seriolae_024013	AP028459.1	6403955	6408813	9	Shared
164	Nocardia_seriolae_20230510	CP130742.1	6351796	6356654	9	Shared
164	Nocardia_seriolae_AHLQ2001	CP076862.1	4896685	4901443	9	Shared
164	Nocardia_seriolae_EM150506	CP017839.1	2529523	2535238	9	Shared
164	Nocardia_seriolae_KGN1266	AP028458.1	6538986	6543844	9	Shared
164	Nocardia_seriolae_NSO1	CP147977.1	1790365	1795123	9	Shared
164	Nocardia_seriolae_SDAT0011	CP134713.1	6564336	6569194	9	Shared
164	Nocardia_seriolae_TL20	CP073655.1	4820875	4826589	9	Shared
164	Nocardia_seriolae_UTF1	AP017900.1	1790485	1795243	9	Shared
165	Nocardia_seriolae_SDAT0011	CP134713.1	6512063	6517638	1	Unique
166	Nocardia_seriolae_20230510	CP130742.1	4810172	4814241	8	Shared
166	Nocardia_seriolae_AHLQ2001	CP076862.1	6446735	6452255	8	Shared
166	Nocardia_seriolae_EM150506	CP017839.1	4308613	4312681	8	Shared
166	Nocardia_seriolae_KGN1266	AP028458.1	3639830	3643899	8	Shared
166	Nocardia_seriolae_NSO1	CP147977.1	3341878	3345947	8	Shared
166	Nocardia_seriolae_SDAT0011	CP134713.1	4860295	4864364	8	Shared
166	Nocardia_seriolae_TL20	CP073655.1	6539358	6543427	8	Shared
166	Nocardia_seriolae_UTF1	AP017900.1	3341570	3345639	8	Shared
167	Nocardia_seriolae_KGN1266	AP028458.1	4120157	4125670	1	Unique
168	Nocardia_seriolae_KGN1266	AP028458.1	5398801	5404314	1	Unique
169	Nocardia_seriolae_TL20	CP073655.1	5913118	5918427	1	Unique
170	Nocardia_seriolae_024013	AP028459.1	3458581	3463705	8	Shared
170	Nocardia_seriolae_AHLQ2001	CP076862.1	7937062	7942186	8	Shared
170	Nocardia_seriolae_EM150506	CP017839.1	4550489	4555613	8	Shared
170	Nocardia_seriolae_KGN1266	AP028458.1	5132928	5138052	8	Shared
170	Nocardia_seriolae_NSO1	CP147977.1	4830753	4835877	8	Shared
170	Nocardia_seriolae_SDAT0011	CP134713.1	4623503	4628627	8	Shared
170	Nocardia_seriolae_TL20	CP073655.1	6775135	6780259	8	Shared
170	Nocardia_seriolae_UTF1	AP017900.1	4823079	4828203	8	Shared
171	Nocardia_seriolae_EM150506	CP017839.1	6044261	6049350	1	Unique
172	Nocardia_seriolae_SDAT0011	CP134713.1	5291468	5295772	2	Shared
172	Nocardia_seriolae_TL20	CP073655.1	6109315	6114384	2	Shared
173	Nocardia_seriolae_20230510	CP130742.1	3776199	3781176	8	Shared
173	Nocardia_seriolae_AHLQ2001	CP076862.1	7479044	7484021	8	Shared
173	Nocardia_seriolae_EM150506	CP017839.1	4886103	4890645	8	Shared
173	Nocardia_seriolae_KGN1266	AP028458.1	4130968	4135951	8	Shared
173	Nocardia_seriolae_NSO1	CP147977.1	4372735	4377712	8	Shared
173	Nocardia_seriolae_SDAT0011	CP134713.1	4102537	4107079	8	Shared
173	Nocardia_seriolae_TL20	CP073655.1	7296679	7301221	8	Shared
173	Nocardia_seriolae_UTF1	AP017900.1	4370186	4375163	8	Shared
174	Nocardia_seriolae_TL20	CP073655.1	851541	856509	1	Unique
175	Nocardia_seriolae_EM150506	CP017839.1	4236632	4241516	1	Unique
176	Nocardia_seriolae_024013	AP028459.1	2674377	2679252	9	Shared
176	Nocardia_seriolae_20230510	CP130742.1	2689705	2694580	9	Shared
176	Nocardia_seriolae_AHLQ2001	CP076862.1	435979	440854	9	Shared
176	Nocardia_seriolae_EM150506	CP017839.1	6326543	6331418	9	Shared
176	Nocardia_seriolae_KGN1266	AP028458.1	5758957	5763832	9	Shared
176	Nocardia_seriolae_NSO1	CP147977.1	5457916	5462791	9	Shared
176	Nocardia_seriolae_SDAT0011	CP134713.1	5540249	5545124	9	Shared
176	Nocardia_seriolae_TL20	CP073655.1	5859963	5864838	9	Shared
176	Nocardia_seriolae_UTF1	AP017900.1	5452478	5457353	9	Shared
177	Nocardia_seriolae_024013	AP028459.1	7191858	7196368	8	Shared
177	Nocardia_seriolae_AHLQ2001	CP076862.1	2191268	2195778	8	Shared
177	Nocardia_seriolae_EM150506	CP017839.1	1667109	1671951	8	Shared
177	Nocardia_seriolae_KGN1266	AP028458.1	1115405	1119915	8	Shared
177	Nocardia_seriolae_NSO1	CP147977.1	7191035	7195877	8	Shared
177	Nocardia_seriolae_SDAT0011	CP134713.1	993602	998444	8	Shared
177	Nocardia_seriolae_TL20	CP073655.1	3467005	3471515	8	Shared
177	Nocardia_seriolae_UTF1	AP017900.1	7207621	7212463	8	Shared
178	Nocardia_seriolae_KGN1266	AP028458.1	5068034	5072866	2	Shared
178	Nocardia_seriolae_SDAT0011	CP134713.1	4561500	4564807	2	Shared
179	Nocardia_seriolae_024013	AP028459.1	3464648	3469478	9	Shared
179	Nocardia_seriolae_20230510	CP130742.1	3324102	3328932	9	Shared
179	Nocardia_seriolae_AHLQ2001	CP076862.1	7931825	7936091	9	Shared
179	Nocardia_seriolae_EM150506	CP017839.1	4556556	4561386	9	Shared
179	Nocardia_seriolae_KGN1266	AP028458.1	5127155	5131957	9	Shared
179	Nocardia_seriolae_NSO1	CP147977.1	4825516	4829782	9	Shared
179	Nocardia_seriolae_SDAT0011	CP134713.1	4618266	4622532	9	Shared
179	Nocardia_seriolae_TL20	CP073655.1	6781202	6786032	9	Shared
179	Nocardia_seriolae_UTF1	AP017900.1	4817842	4822108	9	Shared
180	Nocardia_seriolae_EM150506	CP017839.1	3388586	3393399	1	Unique
181	Nocardia_seriolae_EM150506	CP017839.1	2496244	2501043	1	Unique
182	Nocardia_seriolae_024013	AP028459.1	1804046	1808831	9	Shared
182	Nocardia_seriolae_20230510	CP130742.1	6231044	6235838	9	Shared
182	Nocardia_seriolae_AHLQ2001	CP076862.1	5026596	5031381	9	Shared
182	Nocardia_seriolae_EM150506	CP017839.1	2657660	2662445	9	Shared
182	Nocardia_seriolae_KGN1266	AP028458.1	6409144	6413938	9	Shared
182	Nocardia_seriolae_NSO1	CP147977.1	1920276	1925061	9	Shared
182	Nocardia_seriolae_SDAT0011	CP134713.1	6437214	6442008	9	Shared
182	Nocardia_seriolae_TL20	CP073655.1	4950375	4955160	9	Shared
182	Nocardia_seriolae_UTF1	AP017900.1	1920384	1925169	9	Shared
183	Nocardia_seriolae_024013	AP028459.1	6438250	6443022	8	Shared
183	Nocardia_seriolae_20230510	CP130742.1	6387614	6392386	8	Shared
183	Nocardia_seriolae_AHLQ2001	CP076862.1	4860953	4865725	8	Shared
183	Nocardia_seriolae_KGN1266	AP028458.1	6573281	6578052	8	Shared
183	Nocardia_seriolae_NSO1	CP147977.1	1754633	1759405	8	Shared
183	Nocardia_seriolae_SDAT0011	CP134713.1	6598631	6603403	8	Shared
183	Nocardia_seriolae_TL20	CP073655.1	4787623	4792395	8	Shared
183	Nocardia_seriolae_UTF1	AP017900.1	1756277	1761048	8	Shared
184	Nocardia_seriolae_EM150506	CP017839.1	7720644	7725392	1	Unique
185	Nocardia_seriolae_TL20	CP073655.1	6839137	6843867	1	Unique
186	Nocardia_seriolae_EM150506	CP017839.1	4195922	4200573	1	Unique
187	Nocardia_seriolae_AHLQ2001	CP076862.1	5695369	5700003	5	Shared
187	Nocardia_seriolae_KGN1266	AP028458.1	2887008	2891642	5	Shared
187	Nocardia_seriolae_NSO1	CP147977.1	2589061	2593695	5	Shared
187	Nocardia_seriolae_SDAT0011	CP134713.1	2665421	2670055	5	Shared
187	Nocardia_seriolae_UTF1	AP017900.1	2587623	2592257	5	Shared
188	Nocardia_seriolae_KGN1266	AP028458.1	1340267	1344898	1	Unique
189	Nocardia_seriolae_AHLQ2001	CP076862.1	318006	322589	1	Unique
190	Nocardia_seriolae_EM150506	CP017839.1	7299216	7303761	1	Unique
191	Nocardia_seriolae_024013	AP028459.1	2960942	2965046	7	Shared
191	Nocardia_seriolae_20230510	CP130742.1	2975111	2979215	7	Shared
191	Nocardia_seriolae_AHLQ2001	CP076862.1	150210	154315	7	Shared
191	Nocardia_seriolae_EM150506	CP017839.1	6039944	6044425	7	Shared
191	Nocardia_seriolae_SDAT0011	CP134713.1	5251993	5256098	7	Shared
191	Nocardia_seriolae_TL20	CP073655.1	6148990	6153094	7	Shared
191	Nocardia_seriolae_UTF1	AP017900.1	5167850	5171955	7	Shared
192	Nocardia_seriolae_024013	AP028459.1	5361642	5366122	9	Shared
192	Nocardia_seriolae_20230510	CP130742.1	5495576	5500056	9	Shared
192	Nocardia_seriolae_AHLQ2001	CP076862.1	5763895	5768375	9	Shared
192	Nocardia_seriolae_EM150506	CP017839.1	3513029	3517509	9	Shared
192	Nocardia_seriolae_KGN1266	AP028458.1	2955535	2960015	9	Shared
192	Nocardia_seriolae_NSO1	CP147977.1	2657587	2662067	9	Shared
192	Nocardia_seriolae_SDAT0011	CP134713.1	2731666	2736146	9	Shared
192	Nocardia_seriolae_TL20	CP073655.1	367653	372133	9	Shared
192	Nocardia_seriolae_UTF1	AP017900.1	2656148	2660628	9	Shared
193	Nocardia_seriolae_SDAT0011	CP134713.1	2246481	2250907	1	Unique
194	Nocardia_seriolae_TL20	CP073655.1	4648030	4652427	1	Unique
195	Nocardia_seriolae_024013	AP028459.1	2953532	2957909	1	Unique
196	Nocardia_seriolae_20230510	CP130742.1	3770191	3774566	7	Shared
196	Nocardia_seriolae_AHLQ2001	CP076862.1	7485676	7490029	7	Shared
196	Nocardia_seriolae_KGN1266	AP028458.1	4124959	4129314	7	Shared
196	Nocardia_seriolae_NSO1	CP147977.1	4379367	4383720	7	Shared
196	Nocardia_seriolae_SDAT0011	CP134713.1	4096088	4100442	7	Shared
196	Nocardia_seriolae_TL20	CP073655.1	7303317	7307670	7	Shared
196	Nocardia_seriolae_UTF1	AP017900.1	4376818	4381171	7	Shared
197	Nocardia_seriolae_20230510	CP130742.1	4816775	4820995	8	Shared
197	Nocardia_seriolae_AHLQ2001	CP076862.1	6441287	6445652	8	Shared
197	Nocardia_seriolae_EM150506	CP017839.1	4301859	4306079	8	Shared
197	Nocardia_seriolae_KGN1266	AP028458.1	3633076	3637296	8	Shared
197	Nocardia_seriolae_NSO1	CP147977.1	3335124	3339344	8	Shared
197	Nocardia_seriolae_SDAT0011	CP134713.1	4866898	4871118	8	Shared
197	Nocardia_seriolae_TL20	CP073655.1	6532459	6536824	8	Shared
197	Nocardia_seriolae_UTF1	AP017900.1	3334816	3339036	8	Shared
198	Nocardia_seriolae_20230510	CP130742.1	3331114	3335394	5	Shared
198	Nocardia_seriolae_AHLQ2001	CP076862.1	7924827	7929107	5	Shared
198	Nocardia_seriolae_KGN1266	AP028458.1	5120691	5124973	5	Shared
198	Nocardia_seriolae_NSO1	CP147977.1	4818518	4822798	5	Shared
198	Nocardia_seriolae_UTF1	AP017900.1	4810844	4815124	5	Shared
199	Nocardia_seriolae_024013	AP028459.1	2785912	2790156	7	Shared
199	Nocardia_seriolae_AHLQ2001	CP076862.1	325101	329337	7	Shared
199	Nocardia_seriolae_EM150506	CP017839.1	6217160	6221404	7	Shared
199	Nocardia_seriolae_KGN1266	AP028458.1	5648079	5652315	7	Shared
199	Nocardia_seriolae_NSO1	CP147977.1	5347038	5351274	7	Shared
199	Nocardia_seriolae_TL20	CP073655.1	5968842	5973086	7	Shared
199	Nocardia_seriolae_UTF1	AP017900.1	5341604	5345840	7	Shared
200	Nocardia_seriolae_024013	AP028459.1	5910377	5914544	4	Shared
200	Nocardia_seriolae_EM150506	CP017839.1	2944840	2949007	4	Shared
200	Nocardia_seriolae_SDAT0011	CP134713.1	2185412	2189579	4	Shared
200	Nocardia_seriolae_TL20	CP073655.1	914220	918387	4	Shared
201	Nocardia_seriolae_EM150506	CP017839.1	5742446	5746612	2	Shared
201	Nocardia_seriolae_TL20	CP073655.1	7973704	7977870	2	Shared
202	Nocardia_seriolae_024013	AP028459.1	4213473	4217620	4	Shared
202	Nocardia_seriolae_EM150506	CP017839.1	5295005	5299134	4	Shared
202	Nocardia_seriolae_SDAT0011	CP134713.1	3872328	3876475	4	Shared
202	Nocardia_seriolae_TL20	CP073655.1	7527283	7531412	4	Shared
203	Nocardia_seriolae_024013	AP028459.1	4954793	4958906	5	Shared
203	Nocardia_seriolae_KGN1266	AP028458.1	3358872	3362987	5	Shared
203	Nocardia_seriolae_NSO1	CP147977.1	3060928	3065041	5	Shared
203	Nocardia_seriolae_SDAT0011	CP134713.1	3133268	3137381	5	Shared
203	Nocardia_seriolae_UTF1	AP017900.1	3060621	3064734	5	Shared
204	Nocardia_seriolae_024013	AP028459.1	5461189	5465280	5	Shared
204	Nocardia_seriolae_20230510	CP130742.1	5595869	5599960	5	Shared
204	Nocardia_seriolae_AHLQ2001	CP076862.1	5662467	5666558	5	Shared
204	Nocardia_seriolae_KGN1266	AP028458.1	2855628	2859719	5	Shared
204	Nocardia_seriolae_UTF1	AP017900.1	2556245	2560336	5	Shared
205	Nocardia_seriolae_KGN1266	AP028458.1	3088255	3092331	1	Unique
206	Nocardia_seriolae_SDAT0011	CP134713.1	5688502	5692573	2	Shared
206	Nocardia_seriolae_TL20	CP073655.1	5712514	5716585	2	Shared

## Sheet: ABRICATE_summary
SEQUENCE	GENE	PRODUCT	%IDENTITY	%COVERAGE	Database
AP028459.1	Nocardia_rifampin_resistant_beta-subunit_of_RNA_polymerase_(rpoB2)	Due to gene duplication the genomes of Nocardia species include both rifampin-sensitive beta-subunit of RNA polymerase (rpoB) and rifampin-resistant beta-subunit of RNA polymerase (rpoB2) genes with ~88% similarity between the two gene products. Expression of the rpoB2 variant results in replacement of rifampin sensitivity with rifampin resistance.	81.11	98.77	CARD
AP028459.1	RbpA	RNA-polymerase binding protein which confers resistance to rifampin.	81.13	92.17	CARD
CP130742.1	RbpA	RNA-polymerase binding protein which confers resistance to rifampin.	81.13	92.17	CARD
CP130742.1	Nocardia_rifampin_resistant_beta-subunit_of_RNA_polymerase_(rpoB2)	Due to gene duplication the genomes of Nocardia species include both rifampin-sensitive beta-subunit of RNA polymerase (rpoB) and rifampin-resistant beta-subunit of RNA polymerase (rpoB2) genes with ~88% similarity between the two gene products. Expression of the rpoB2 variant results in replacement of rifampin sensitivity with rifampin resistance.	81.08	98.77	CARD
CP076862.1	Nocardia_rifampin_resistant_beta-subunit_of_RNA_polymerase_(rpoB2)	Due to gene duplication the genomes of Nocardia species include both rifampin-sensitive beta-subunit of RNA polymerase (rpoB) and rifampin-resistant beta-subunit of RNA polymerase (rpoB2) genes with ~88% similarity between the two gene products. Expression of the rpoB2 variant results in replacement of rifampin sensitivity with rifampin resistance.	81.08	98.77	CARD
CP076862.1	RbpA	RNA-polymerase binding protein which confers resistance to rifampin.	81.13	92.17	CARD
CP017839.1	Nocardia_rifampin_resistant_beta-subunit_of_RNA_polymerase_(rpoB2)	Due to gene duplication the genomes of Nocardia species include both rifampin-sensitive beta-subunit of RNA polymerase (rpoB) and rifampin-resistant beta-subunit of RNA polymerase (rpoB2) genes with ~88% similarity between the two gene products. Expression of the rpoB2 variant results in replacement of rifampin sensitivity with rifampin resistance.	81.08	98.68	CARD
CP017839.1	RbpA	RNA-polymerase binding protein which confers resistance to rifampin.	81.13	92.17	CARD
AP028458.1	Nocardia_rifampin_resistant_beta-subunit_of_RNA_polymerase_(rpoB2)	Due to gene duplication the genomes of Nocardia species include both rifampin-sensitive beta-subunit of RNA polymerase (rpoB) and rifampin-resistant beta-subunit of RNA polymerase (rpoB2) genes with ~88% similarity between the two gene products. Expression of the rpoB2 variant results in replacement of rifampin sensitivity with rifampin resistance.	81.08	98.77	CARD
AP028458.1	RbpA	RNA-polymerase binding protein which confers resistance to rifampin.	81.13	92.17	CARD
CP147977.1	Nocardia_rifampin_resistant_beta-subunit_of_RNA_polymerase_(rpoB2)	Due to gene duplication the genomes of Nocardia species include both rifampin-sensitive beta-subunit of RNA polymerase (rpoB) and rifampin-resistant beta-subunit of RNA polymerase (rpoB2) genes with ~88% similarity between the two gene products. Expression of the rpoB2 variant results in replacement of rifampin sensitivity with rifampin resistance.	81.08	98.77	CARD
CP147977.1	RbpA	RNA-polymerase binding protein which confers resistance to rifampin.	81.13	92.17	CARD
CP134713.1	Nocardia_rifampin_resistant_beta-subunit_of_RNA_polymerase_(rpoB2)	Due to gene duplication the genomes of Nocardia species include both rifampin-sensitive beta-subunit of RNA polymerase (rpoB) and rifampin-resistant beta-subunit of RNA polymerase (rpoB2) genes with ~88% similarity between the two gene products. Expression of the rpoB2 variant results in replacement of rifampin sensitivity with rifampin resistance.	81.11	98.77	CARD
CP134713.1	RbpA	RNA-polymerase binding protein which confers resistance to rifampin.	81.13	92.17	CARD
CP073655.1	Nocardia_rifampin_resistant_beta-subunit_of_RNA_polymerase_(rpoB2)	Due to gene duplication the genomes of Nocardia species include both rifampin-sensitive beta-subunit of RNA polymerase (rpoB) and rifampin-resistant beta-subunit of RNA polymerase (rpoB2) genes with ~88% similarity between the two gene products. Expression of the rpoB2 variant results in replacement of rifampin sensitivity with rifampin resistance.	81.11	98.77	CARD
CP073655.1	RbpA	RNA-polymerase binding protein which confers resistance to rifampin.	81.13	92.17	CARD
AP017900.1	Nocardia_rifampin_resistant_beta-subunit_of_RNA_polymerase_(rpoB2)	Due to gene duplication the genomes of Nocardia species include both rifampin-sensitive beta-subunit of RNA polymerase (rpoB) and rifampin-resistant beta-subunit of RNA polymerase (rpoB2) genes with ~88% similarity between the two gene products. Expression of the rpoB2 variant results in replacement of rifampin sensitivity with rifampin resistance.	81.11	98.77	CARD
AP017900.1	RbpA	RNA-polymerase binding protein which confers resistance to rifampin.	81.13	92.17	CARD
AP028459.1	icl	(icl) Isocitrate lyase Icl (isocitrase) (isocitratase) [Isocitrate lyase (VF0253)] [Mycobacterium tuberculosis H37Rv]	81.07	99.77	VFDB
AP028459.1	mbtH	(mbtH) putative protein MbtH [Mycobactin (VF0299)] [Mycobacterium tuberculosis H37Rv]	81.6	98.15	VFDB
CP130742.1	mbtH	(mbtH) putative protein MbtH [Mycobactin (VF0299)] [Mycobacterium tuberculosis H37Rv]	81.6	98.15	VFDB
CP130742.1	icl	(icl) Isocitrate lyase Icl (isocitrase) (isocitratase) [Isocitrate lyase (VF0253)] [Mycobacterium tuberculosis H37Rv]	81.07	99.77	VFDB
CP076862.1	mbtH	(mbtH) putative protein MbtH [Mycobactin (VF0299)] [Mycobacterium tuberculosis H37Rv]	81.6	98.15	VFDB
CP076862.1	icl	(icl) Isocitrate lyase Icl (isocitrase) (isocitratase) [Isocitrate lyase (VF0253)] [Mycobacterium tuberculosis H37Rv]	81.07	99.77	VFDB
CP017839.1	icl	(icl) Isocitrate lyase Icl (isocitrase) (isocitratase) [Isocitrate lyase (VF0253)] [Mycobacterium tuberculosis H37Rv]	81.07	99.77	VFDB
CP017839.1	mbtH	(mbtH) putative protein MbtH [Mycobactin (VF0299)] [Mycobacterium tuberculosis H37Rv]	81.6	98.15	VFDB
AP028458.1	icl	(icl) Isocitrate lyase Icl (isocitrase) (isocitratase) [Isocitrate lyase (VF0253)] [Mycobacterium tuberculosis H37Rv]	81.07	99.77	VFDB
AP028458.1	mbtH	(mbtH) putative protein MbtH [Mycobactin (VF0299)] [Mycobacterium tuberculosis H37Rv]	81.6	98.15	VFDB
CP147977.1	icl	(icl) Isocitrate lyase Icl (isocitrase) (isocitratase) [Isocitrate lyase (VF0253)] [Mycobacterium tuberculosis H37Rv]	81.07	99.77	VFDB
CP147977.1	mbtH	(mbtH) putative protein MbtH [Mycobactin (VF0299)] [Mycobacterium tuberculosis H37Rv]	81.6	98.15	VFDB
CP134713.1	icl	(icl) Isocitrate lyase Icl (isocitrase) (isocitratase) [Isocitrate lyase (VF0253)] [Mycobacterium tuberculosis H37Rv]	81.07	99.77	VFDB
CP134713.1	mbtH	(mbtH) putative protein MbtH [Mycobactin (VF0299)] [Mycobacterium tuberculosis H37Rv]	81.6	98.15	VFDB
CP073655.1	mbtH	(mbtH) putative protein MbtH [Mycobactin (VF0299)] [Mycobacterium tuberculosis H37Rv]	81.6	98.15	VFDB
CP073655.1	icl	(icl) Isocitrate lyase Icl (isocitrase) (isocitratase) [Isocitrate lyase (VF0253)] [Mycobacterium tuberculosis H37Rv]	81.07	99.77	VFDB
AP017900.1	icl	(icl) Isocitrate lyase Icl (isocitrase) (isocitratase) [Isocitrate lyase (VF0253)] [Mycobacterium tuberculosis H37Rv]	81.07	99.77	VFDB
AP017900.1	mbtH	(mbtH) putative protein MbtH [Mycobactin (VF0299)] [Mycobacterium tuberculosis H37Rv]	81.6	98.15	VFDB
